# Supplementary material for: Downregulation of the CCK-B Receptor in Pancreatic Stellate Cells Blocks Molecular Proliferative Pathways and Increases Apoptosis to Decrease Pancreatic Cancer Growth In Vitro
Source: Int J Mol Sci. 2025 Dec 3;26(23):11699. doi: 10.3390/ijms262311699 (PMC12691738; doi:10.3390/ijms262311699)
Supplement: Supplementary file 1 [file ijms-26-11699-s001.zip]

Archive with 1 entries (1 files):
- ijms-3955700-supplementary.pdf
